# Supplementary material for: Screening for Preeclampsia and Fetal Growth Restriction in the First Trimester in Women without Chronic Hypertension
Source: J Clin Med. 2023 Aug 27;12(17):5582. doi: 10.3390/jcm12175582 (PMC10488103; doi:10.3390/jcm12175582)
Supplement: Supplementary file 1 [file jcm-12-05582-s001.zip]

Archive with 1 entries (1 files):
- jcm-2527667-supplementary.pdf
